# Supplementary material for: Broad-Spectrum Antibiotic Use and Disease Progression in Early-Stage Melanoma Patients: A Retrospective Cohort Study
Source: Cancers (Basel). 2021 Aug 29;13(17):4367. doi: 10.3390/cancers13174367 (PMC8431240; doi:10.3390/cancers13174367)
Supplement: Supplementary file 1 [file cancers-13-04367-s001.zip]

Archive with 1 entries (1 files):
- cancers-1363222-supplementary.pdf
